# Supplementary material for: Structural Characterization of a Polygonatum cyrtonema Hua Tuber Polysaccharide and Its Contribution to Moisture Retention and Moisture-Proofing of Porous Carbohydrate Material
Source: Molecules. 2022 Aug 6;27(15):5015. doi: 10.3390/molecules27155015 (PMC9370567; doi:10.3390/molecules27155015)
Supplement: Supplementary file 1 [file molecules-27-05015-s001.zip]

Archive with 1 entries (1 files):
- molecules-1822956-supplementary.pdf
